# Supplementary material for: Estrogen Receptor Beta (ERβ) Maintains Mitochondrial Network Regulating Invasiveness in an Obesity-Related Inflammation Condition in Breast Cancer
Source: Antioxidants (Basel). 2021 Aug 28;10(9):1371. doi: 10.3390/antiox10091371 (PMC8466315; doi:10.3390/antiox10091371)
Supplement: Supplementary file 1 [file antioxidants-10-01371-s001.zip]

Archive with 1 entries (1 files):
- antioxidants-1342305-SI.pdf
